# Supplementary material for: Modeling of Magnetoelectric Microresonator Using Numerical Method and Simulated Annealing Algorithm
Source: Micromachines (Basel). 2023 Sep 29;14(10):1878. doi: 10.3390/mi14101878 (PMC10608850; doi:10.3390/mi14101878)
Supplement: Supplementary file 1 [file micromachines-14-01878-s001.zip]

Archive with 1 entries (1 files):
- micromachines-2617801-supplementary.mp4
